# Supplementary material for: Henckelia siangensis (Gesneriaceae): a remarkable new species from Northeast India
Source: PhytoKeys. 2020 Sep 8;160:1–6. doi: 10.3897/phytokeys.160.54459 (PMC7492194; doi:10.3897/phytokeys.160.54459)
Supplement: XML Treatment for Henckelia siangensis [file phytokeys.160.54459-treatment1.xml]

<!DOCTYPE tp:taxon-treatment
  PUBLIC "-//TaxonX//DTD Taxonomic Treatment Publishing DTD v0 20100105//EN" "tax-treatment-NSO.dtd">
<tp:taxon-treatment xmlns:tp="http://www.plazi.org/taxpub"><tp:treatment-meta><kwd-group><label>Taxon classification</label><kwd><named-content xmlns:xlink="http://www.w3.org/1999/xlink" content-type="kingdom">Plantae</named-content></kwd><kwd><named-content xmlns:xlink="http://www.w3.org/1999/xlink" content-type="order">Lamiales</named-content></kwd><kwd><named-content xmlns:xlink="http://www.w3.org/1999/xlink" content-type="family">Gesneriaceae</named-content></kwd></kwd-group><mixed-citation publication-type="journal"><person-group><name><surname>Taram</surname><given-names>Momang</given-names></name><name><surname>Borah</surname><given-names>Dipankar</given-names></name><name><surname>Taku</surname><given-names>Ojar</given-names></name><name><surname>Tag</surname><given-names>Hui</given-names></name></person-group><article-title><italic><tp:taxon-name><tp:taxon-name-part taxon-name-part-type="genus" reg="Henckelia">Henckelia</tp:taxon-name-part> <tp:taxon-name-part taxon-name-part-type="species" reg="siangensis">siangensis</tp:taxon-name-part></tp:taxon-name></italic> (<tp:taxon-name><tp:taxon-name-part taxon-name-part-type="family">Gesneriaceae</tp:taxon-name-part></tp:taxon-name>): a remarkable new species from Northeast India</article-title><source>PhytoKeys</source><day>08</day><month>9</month><year>2020</year><volume>160</volume><fpage>1</fpage><lpage>6</lpage><pub-id pub-id-type="doi">10.3897/phytokeys.160.54459</pub-id></mixed-citation></tp:treatment-meta><tp:nomenclature><tp:taxon-name><object-id xmlns:xlink="http://www.w3.org/1999/xlink" content-type="arpha" xlink:type="simple">96252C2D-77FF-5536-AD18-A57FC51F39B2</object-id>
            <tp:taxon-name-part taxon-name-part-type="genus" reg="Henckelia">Henckelia</tp:taxon-name-part>
            <tp:taxon-name-part taxon-name-part-type="species" reg="siangensis">siangensis</tp:taxon-name-part>
            <object-id xmlns:xlink="http://www.w3.org/1999/xlink" content-type="ipni" xlink:type="simple">urn:lsid:ipni.org:names:77211420-1</object-id>
          </tp:taxon-name><tp:taxon-authority>Taram, D.Borah &amp; Tag</tp:taxon-authority><tp:taxon-status xmlns:xlink="http://www.w3.org/1999/xlink" xlink:type="simple">sp. nov.</tp:taxon-status></tp:nomenclature><tp:treatment-sec sec-type="material" id="SECID0EXHAC"><title>Type.</title><p>India. Arunachal Pradesh: East Siang District, Pasighat, <named-content xmlns:xlink="http://www.w3.org/1999/xlink" content-type="dwc:verbatimCoordinates" xlink:type="simple"><named-content content-type="geo-json" specific-use="{&#34;type&#34;:&#34;Point&#34;,&#34;coordinates&#34;:[95.221944,28.231667]}" id="NCID0EAIAC" xlink:type="simple">28°13'54"N, 95°13'19"E</named-content></named-content>; 375 m asl., 26 April 2019, <italic>Ojar Taku</italic> and <italic>Momang Taram</italic> 05001 (holotype: ASSAM; isotype: ARUN). (Fig. <xref ref-type="fig" rid="F1">1</xref>)</p><fig id="F1" position="float" orientation="portrait"><object-id xmlns:xlink="http://www.w3.org/1999/xlink" content-type="doi" xlink:type="simple">10.3897/phytokeys.160.54459.figure1</object-id><object-id xmlns:xlink="http://www.w3.org/1999/xlink" content-type="arpha" xlink:type="simple">6A9352DC-6EF9-5C54-B22A-D0D953BC08B8</object-id><label>Figure 1.</label><caption><p><italic><tp:taxon-name><tp:taxon-name-part taxon-name-part-type="genus" reg="Henckelia">Henckelia</tp:taxon-name-part> <tp:taxon-name-part taxon-name-part-type="species" reg="siangensis">siangensis</tp:taxon-name-part></tp:taxon-name></italic>. <bold>A</bold> flowering stem <bold>B</bold> flower front view <bold>C</bold> flower side view (arrow indicates the bracteoles) <bold>D</bold> winged calyx (arrow indicates the wings) <bold>E</bold> dissected calyx segments <bold>F</bold> dissected corolla <bold>G</bold> stamens and staminodes <bold>H</bold> pistil (Photographs by Momang Taram).</p></caption><graphic xmlns:xlink="http://www.w3.org/1999/xlink" xlink:href="phytokeys-160-001-g001.jpg" position="float" orientation="portrait" xlink:type="simple" id="oo_449652.jpg"><uri content-type="original_file" xlink:type="simple">https://binary.pensoft.net/fig/449652</uri></graphic></fig></tp:treatment-sec><tp:treatment-sec sec-type="diagnosis" id="SECID0EVJAC"><title>Diagnosis.</title><p>The species is remarkably different from all other species of <italic><tp:taxon-name><tp:taxon-name-part taxon-name-part-type="genus" reg="Henckelia">Henckelia</tp:taxon-name-part></tp:taxon-name></italic> by its 5-winged calyx and elliptic-ovate calyx segments. It is superficially similar to <italic><tp:taxon-name><tp:taxon-name-part taxon-name-part-type="genus" reg="Henckelia">H.</tp:taxon-name-part> <tp:taxon-name-part taxon-name-part-type="species" reg="calva">calva</tp:taxon-name-part></tp:taxon-name></italic> (C.B.Clarke) D.J.Middleton &amp; Mich.Möller in glabrous stem and petiole as well as lanceolate bracts, but can be easily distinguished by ovate to lanceolate lamina with denticulate to serrulate margins (vs. elliptic to oblong- elliptic with entire to sub-entire and ciliate margin), peduncle 0.4–0.8 cm, glabrous (vs. 2–3 cm long, glabrescent), bracts persistent (vs. deciduous), calyx segments elliptic to ovate, raised at margins forming wings (vs. narrowly triangular to lanceolate), corolla glandular pubescent inside (vs. glabrous) and glandular hairy style (vs. puberulent).</p><p>Erect perennial herb, caulescent, 15–40 cm high, stems branched; mature stem terete, ca. 0.5 cm across, glabrous, young stem reddish brown, cylindrical. Leaves decussate; petiole terete, glabrous, slightly ridged at base, 1–6 × 0.1 cm, fleshy; lamina ovate to lanceolate, 7–10 × 2.5–4.5 cm, oblique–obtuse base, acute to shortly acuminate at apex, margin denticulate–serrulate, sparsely hirsute on both surfaces, hairs hyaline, dark green above, pale green below; secondary veins 6–10 pairs, sub-opposite, obscure above, raised beneath. Inflorescence axillary, 1 flowered cymes; peduncle 0.4–0.8 cm long, glabrous; pedicel glabrous 1.8–2.3 long, ca. 0.1cm thick; bracteoles 2, glabrous, green, opposite to sub opposite, ovate to lanceolate, 4–7 × 2–4 mm, apex acute, margin entire to sub entire. Calyx green, campanulate, 5 winged, raised at the fusion of the lobes, splitting with maturity, later turning 5 lobed up to below middle of the tube, glabrous, veins obscure, tube 0.6–0.7 cm long; calyx segments 2.0–2.3 × 0.6–1.1 cm, elliptic–ovate, margin entire, apex acute. Corolla 4.5–5 × 1.4–1.8 cm, bright yellow with three dark yellow and maroon stripes per lobe near throat, more prominent on lower lip, glabrescent outside, glandular pubescent inside (dense within tube), distinctly 2 lipped, lips divergent; upper lip 2-lobed, equal, broadly ovate, 0.4–0.6 cm × 0.5–0.7 cm, apex round, margin entire; lower lip 3-lobed, lobes sub-equal, broadly ovate, 0.7–1 × 0.5–0.6 cm, apex round, margin entire; tube 2.8–3.5 × 1.3–1.7 cm. Stamens 2, inserted 2–2.3 cm above corolla base, anthers and top of filaments maroon, glandular pubescent; anthers 0.2–0.3 × 0.1–0.2 cm, cohering face to face; filaments 0.8–1.5 × 0.1 cm, geniculate near base, knee dark pink-maroon. Staminodes 3, lateral staminodes 2, divergent (sometimes coiled), 0.4–0.7 cm long, hirsute, maroon, central staminode white, antherodes white-green, 0.2–0.3 cm long. Pistil 2.8–3.6 cm long; style glandular hairy, 1.5– 1.9 cm long; stigma chiritoid, lower lip 2 lobed, lobe apex acute to obtuse; disc yellow, undulate–annular, ca. 0.1 cm high. Ovary green, glabrous to glabrescent, 1.6–2 × 0.15 cm. Capsules not seen.</p></tp:treatment-sec><tp:treatment-sec sec-type="phenology" id="SECID0EOKAC"><title>Phenology.</title><p>Flowering: April and fruiting: September.</p></tp:treatment-sec><tp:treatment-sec sec-type="etymology" id="SECID0ETKAC"><title>Etymology.</title><p>The species is named after the type locality, the Siang valley.</p></tp:treatment-sec><tp:treatment-sec sec-type="Vernacular name" id="SECID0EYKAC"><title>Vernacular name</title><p><bold>(assigned here).</bold><italic>Libe lirak Appun</italic> (in Adi language)</p></tp:treatment-sec><tp:treatment-sec sec-type="distribution" id="SECID0ECLAC"><title>Distribution.</title><p>So far only known from East Siang district of Arunachal Pradesh, India.</p></tp:treatment-sec><tp:treatment-sec sec-type="habitat" id="SECID0EHLAC"><title>Habitat and ecology.</title><p>It grows in moist shady places in rock crevices in association with <italic><tp:taxon-name><tp:taxon-name-part taxon-name-part-type="genus" reg="Henckelia">Henckelia</tp:taxon-name-part> <tp:taxon-name-part taxon-name-part-type="species" reg="mishmiensis">mishmiensis</tp:taxon-name-part></tp:taxon-name></italic> (Debb. ex Biswas) D.J.Middleton &amp; Mich.Möller, <italic><tp:taxon-name><tp:taxon-name-part taxon-name-part-type="genus" reg="Aeschynanthus">Aeschynanthus</tp:taxon-name-part> <tp:taxon-name-part taxon-name-part-type="species" reg="superbus">superbus</tp:taxon-name-part></tp:taxon-name></italic> C.B.Clarke, <italic><tp:taxon-name><tp:taxon-name-part taxon-name-part-type="genus" reg="Begonia">Begonia</tp:taxon-name-part> <tp:taxon-name-part taxon-name-part-type="species" reg="josephii">josephii</tp:taxon-name-part></tp:taxon-name></italic> A.DC., <italic><tp:taxon-name><tp:taxon-name-part taxon-name-part-type="genus" reg="Begonia">B.</tp:taxon-name-part> <tp:taxon-name-part taxon-name-part-type="species" reg="burkillii">burkillii</tp:taxon-name-part></tp:taxon-name></italic> Dunn., <italic><tp:taxon-name><tp:taxon-name-part taxon-name-part-type="genus" reg="Elatostema">Elatostema</tp:taxon-name-part> <tp:taxon-name-part taxon-name-part-type="species" reg="sessile">sessile</tp:taxon-name-part></tp:taxon-name></italic> J.R.Forst. &amp; G.Forst., <italic><tp:taxon-name><tp:taxon-name-part taxon-name-part-type="genus" reg="Pilea">Pilea</tp:taxon-name-part> <tp:taxon-name-part taxon-name-part-type="species" reg="umbrosa">umbrosa</tp:taxon-name-part></tp:taxon-name></italic> Blume, <italic><tp:taxon-name><tp:taxon-name-part taxon-name-part-type="genus" reg="Nephrolepis">Nephrolepis</tp:taxon-name-part> <tp:taxon-name-part taxon-name-part-type="species" reg="cordifolia">cordifolia</tp:taxon-name-part></tp:taxon-name></italic> (L.) C.Presl., <italic><tp:taxon-name><tp:taxon-name-part taxon-name-part-type="genus" reg="Selaginella">Selaginella</tp:taxon-name-part></tp:taxon-name></italic> sp. etc.</p></tp:treatment-sec></tp:taxon-treatment>
